# Supplementary material for: MOVECLIM–AZORES: plot based vascular plant cover along elevational gradients (2013)
Source: Biodivers Data J. 2026 Mar 25;14:e178119. doi: 10.3897/BDJ.14.e178119 (PMC13044546; doi:10.3897/BDJ.14.e178119)
Supplement: Supplementary material 1 — List of genera and infrageneric taxa recorded, by families. [file bdj-14-e178119-s001.csv]

Family	IND (Genera)	INT(Genera)	IND(taxa)	INT(taxa)	Total(taxa)
Polypodiopsida
Aspleniaceae	1		4		4
Athyriaceae	1	1	1	1	2
Blechnaceae	2		2		2
Culcitaceae	1		1		1
Cyatheaceae		1		1	1
Dennstaedtiaceae	1		1		1
Dryopteridaceae	4	1	6	1	7
Hymenophyllaceae	2		3		3
Osmundaceae	1		1		1
Polypodiaceae	1		1		1
Pteridaceae	1	1	1	1	2
Thelypteridaceae	1	1	1	1	2
Selaginellopsida
Selaginellaceae	1		1		1
Pinopsida
Cupressaceae	1	1	1	1	2
Magnoliopsida
Adoxaceae	1		1		1
Apiaceae	2		2		2
Aquifoliaceae	1		1		1
Araliaceae	1		1		1
Asteraceae	5		6		6
Boraginaceae	1		1		1
Caprifoliaceae		1		1	1
Caryophyllaceae	2		2		2
Clethraceae		1		1	1
Commelinaceae		1		1	1
Crassulaceae	1		2		2
Ericaceae	4		4		4
Euphorbiaceae	1		2		2
Fabaceae		2		2	2
Gentianaceae	1		1		1
Hypericaceae	1		1		1
Lamiaceae	1		1		1
Lauraceae	1	1	1	1	2
Moraceae		1		1	1
Myricaceae	1		1		1
Myrsinaceae	1		1		1
Myrtaceae		2		2	2
Oleaceae	1		1		1
Papaveraceae		1		1	1
Phytolaccaceae		1		1	1
Pittosporaceae		1		1	1
Plantaginaceae	1[1]	1[1]	1	1	2
Primulaceae	1		1		1
Rhamnaceae	1		1		1
Rosaceae	4[1]	1[1]	6	1	7
Rubiaceae	1		1		1
Santalaceae	1		1		1
Scrophulariaceae	1		1		1
Solanaceae		3		3	3
Thymelaeaceae	1		1		1
Violaceae	1		1		1
Liliopsida
Araceae		1		1	1
Cyperaceae	3		7		7
Iridaceae		1		1	1
Juncaceae	2		2		2
Orchidaceae	1		1		1
Poaceae	5[1]	4[1]	6	4	10
Smilacaceae	1		1		1
Zingiberaceae		1		1	1
