# Supplementary material for: MOVECLIM–AZORES: plot based vascular plant cover along elevational gradients (2013)
Source: Biodivers Data J. 2026 Mar 25;14:e178119. doi: 10.3897/BDJ.14.e178119 (PMC13044546; doi:10.3897/BDJ.14.e178119)
Supplement: Supplementary material 2 — Conservation and management species list [file bdj-14-e178119-s002.csv]

Scientific Name	CS	DLR15/2012/A	H	B	IUCN	Other
Agrostis congestiflora Tutin & E.F.Warb.	END
Angelica lignescens Reduron & Danton	END	X	X			T100|P
Arceuthobium azoricum Wiens & Hawksw.	END	X	X			T100|P
Asplenium hemionitis L.	NAT	X	X	X	LC
Asplenium marinum L.	NAT				LC
Asplenium obovatum Viv.	NAT				LC
Asplenium onopteris L.	NAT				LC
Brachypodium sylvaticum (Huds.) P.Beauv.	NAT
Calluna vulgaris (L.) Hull	NAT				LC
Carex echinata Murray	NAT				LC
Carex hochstetteriana J.Gay ex Seub.	END
Carex leviosa Míguez, Jim.-Mejías, H. Schaef. & Martín-Bravo	END
Carex peregrina Link	NAT
Carex pilulifera subsp. azorica (J.Gay) Franco & Rocha Afonso	END
Carex vulcani Hochst. ex Seub.	END
Centaurium scilloides (L.f.) Samp.	END
Culcita macrocarpa C.Presl	NAT	X	X	X	NT	T100
Daboecia azorica Tutin & E.F.Warb.	END	X		X		T100|P
Daphne laureola L.	NAT
Deschampsia foliosa Hack.	END
Diplazium caudatum (Cav.) Jermy	NAT				LC
Dryopteris aemula (Aiton) Kuntze	NAT				LC
Dryopteris affinis (Lowe) Fraser-Jenk.	NAT				LC
Dryopteris azorica (Christ) Alston	END
Dryopteris crispifolia Rasbach, Reichst. & Vida	END				LC
Elaphoglossum hirtum (Sw.) C.Chr.	NAT				EN
Eleocharis multicaulis (Sm.) Desv.	NAT				LC
Erica azorica Hochst. ex Seub.	END	X	X	X
Euphorbia azorica Hochst. ex Seub.	END
Euphorbia stygiana H.C.Watson	END	X	X	X		T100|P
Festuca francoi Fern.Prieto, C.Aguiar, E.Días & M.I.Gut	END
Festuca petraea Guthnick ex Seub.	END
Fragaria vesca L.	NAT				LC
Frangula azorica Grubov	END	X	X	X	LC	T100|P
Hedera azorica Carrière	END
Holcus rigidus Hochst. ex Seub.	END
Hymenophyllum tunbrigense (L.) Sm.	NAT				LC
Hymenophyllum wilsonii Hook.	NAT				LC
Hypericum foliosum Aiton	END				LC
Ilex azorica Gand.	END	X				T100
Juncus effusus L.	NAT				LC
Juniperus brevifolia (Hochst. ex Seub.) Antoine	END	X		X	VU	T100|P
Laurus azorica (Seub.) Franco	END	X			LC	T100|P
Leontodon filii (Hochst. ex Seub.) Paiva & Ormonde	END	X		X		T100|P
Leontodon longirostris (Finch & P.D.Sell) Talavera	NAT
Leontodon rigens (Aiton) Paiva & Ormonde	END
Luzula purpureosplendens Seub.	END
Lysimachia azorica Hornem. ex Hook.	END
Morella faya (Aiton) Wilbur	NAT				LC
Myosotis maritima Hochst. ex Seub.	END	X	X	X		T100|P
Myrsine retusa Aiton	END
Oreopteris limbosperma (All.) Holub	NAT
Osmunda regalis L.	NAT				LC
Pericallis malvifolia (L’Hér.) B.Nord.	END	X		X	CR	T100|P
Picconia azorica (Tutin) Knobl.	END	X	X	X	LC	T100|P
Plantago coronopus L.	NAT
Platanthera pollostantha R.M.Bateman & M.Moura	END	X			EN	CITES|P
Polypodium macaronesicum subsp. azoricum (Vasc.) Rumsey, Carine & Robba	END
Polystichum setiferum (Forssk.) T.Moore ex Woynar	NAT				LC
Potentilla anglica Laichard.	NAT
Potentilla erecta (L.) Raeusch.	NAT
Potentilla sp.	NAT
Prunus lusitanica subsp. azorica (Mouill.) Franco	END	X	X	X	EN	T100|P
Pteridium aquilinum (L.) Kuhn	NAT				LC
Pteris incompleta Cav.	NAT				NT
Rubia agostinhoi Dansereau & P.Silva	END
Rubus hochstetterorum Seub.	END	X			LC	P
Sagina maritima Don	NAT
Sanicula azorica Guthnick ex Seub.	END	X	X	X		T100|P
Selaginella kraussiana (Kunze) A.Braun	NAT				LC
Sibthorpia europaea L.	NAT
Silene uniflora subsp. cratericola (Franco) Franco	END	X				T100|P
Smilax azorica H.Schaef. & P.Schönfelder	END	X		X
Solidago azorica Hochst. ex Seub.	END
Struthiopteris spicant (L.) Weis	NAT				LC
Thymus caespititius Brot.	NAT
Tolpis azorica (Nutt.) P.Silva	END	X				R4
Umbilicus horizontalis (Guss.) DC.	NAT
Umbilicus rupestris (Salisb.) Dandy	NAT
Vaccinium cylindraceum Sm.	END	X			LC	T100|P
Vandenboschia speciosa (Willd.) G.Kunkel	NAT				LC
Viburnum treleasei Gand.	END	X			LC	T100|P
Viola palustris subsp. juressi (Link ex Cout.) Cout.	NAT
Woodwardia radicans (L.) Sm.	NAT	X	X	X	VU
