# Supplementary material for: MOVECLIM–AZORES: plot based vascular plant cover along elevational gradients (2013)
Source: Biodivers Data J. 2026 Mar 25;14:e178119. doi: 10.3897/BDJ.14.e178119 (PMC13044546; doi:10.3897/BDJ.14.e178119)
Supplement: Supplementary material 3 — Invasive species list [file bdj-14-e178119-s003.csv]

Scientific Name	CS	DLR15	T100	P	R
Acacia melanoxylon R.Br.	INV		Q2
Adiantum hispidulum Sw.	INV		Q2
Anthoxanthum odoratum L.	INT NAT
Arundo donax L.	INV	X	Q1
Christella dentata (Forssk.) Brownsey & Jermy	INT NAT
Clethra arborea Aiton	INV	X		X	X
Cryptomeria japonica D.Don	INT NAT
Cyrtomium falcatum (L.f.) C.Presl	INV		Q1
Deparia petersenii (Kunze) M.Kato	INT NAT		Q4
Dicksonia antarctica Labill.	INV
Ficus carica L.	INT NAT
Fumaria muralis W.D.J.Koch	INT NAT
Hedychium gardnerianum Sheppard ex Ker-Gawl.	INV	X	Q1	X	X
Holcus lanatus L.	INV
Hordeum murinum L.	INT NAT
Iris foetidissima L.	INT NAT
Leycesteria formosa Wall.	INV	X	Q2	X	X
Lotus parviflorus Desf.	INT NAT
Metrosideros excelsa Gaertn.	INV
Phoebe indica Pax	INT NAT
Physalis peruviana L.	INT NAT
Phytolacca americana L.	INV	X	Q3
Pittosporum undulatum Vent.	INV	X	Q1	X	X
Plantago lanceolata L.	INT NAT
Psidium cattleyanum Sabine	INT NAT
Rubus ulmifolius Schott	INV	X			X
Salpichroa origanifolia (Lam.) Baill.	INV	X	Q1
Solanum mauritianum Scop.	INV	X	Q2	X	X
Tradescantia fluminensis Vell.	INV	X	Q2
Zantedeschia aethiopica Spreng.	INV
